# Supplementary material for: Mapping connections in signaling networks with ambiguous modularity
Source: NPJ Syst Biol Appl. 2019 May 23;5:19. doi: 10.1038/s41540-019-0096-1 (PMC6533310; doi:10.1038/s41540-019-0096-1)
Supplement: Supplementary file 2 — The comprehenisve set of R scripts [file 41540_2019_96_MOESM2_ESM.zip]

Archive with 1 entries (1 files):
- NPJSBA-00398-s02.gz
