# Supplementary material for: Mapping connections in signaling networks with ambiguous modularity
Source: NPJ Syst Biol Appl. 2019 May 23;5:19. doi: 10.1038/s41540-019-0096-1 (PMC6533310; doi:10.1038/s41540-019-0096-1)
Supplement: Supplementary file 3 — The sets of permissible parameters related to Supplemental Equation 30 [file 41540_2019_96_MOESM3_ESM.csv]

X_1	X_2	X_3
x1	y1	z1
k1	y1	z1
v1	y1	z1
k2	y1	z1
v2	y1	z1
x1	k5	z1
k1	k5	z1
v1	k5	z1
k2	k5	z1
v2	k5	z1
x1	v5	z1
k1	v5	z1
v1	v5	z1
k2	v5	z1
v2	v5	z1
x1	k31	z1
k1	k31	z1
v1	k31	z1
k2	k31	z1
v2	k31	z1
x1	k32	z1
k1	k32	z1
v1	k32	z1
k2	k32	z1
v2	k32	z1
x1	k4	z1
k1	k4	z1
v1	k4	z1
k2	k4	z1
v2	k4	z1
x1	y1	k8
k1	y1	k8
v1	y1	k8
k2	y1	k8
v2	y1	k8
x1	k5	k8
k1	k5	k8
v1	k5	k8
k2	k5	k8
v2	k5	k8
x1	v5	k8
k1	v5	k8
v1	v5	k8
k2	v5	k8
v2	v5	k8
x1	k31	k8
k1	k31	k8
v1	k31	k8
k2	k31	k8
v2	k31	k8
x1	k32	k8
k1	k32	k8
v1	k32	k8
k2	k32	k8
v2	k32	k8
x1	k4	k8
k1	k4	k8
v1	k4	k8
k2	k4	k8
v2	k4	k8
x1	y1	v8
k1	y1	v8
v1	y1	v8
k2	y1	v8
v2	y1	v8
x1	k5	v8
k1	k5	v8
v1	k5	v8
k2	k5	v8
v2	k5	v8
x1	v5	v8
k1	v5	v8
v1	v5	v8
k2	v5	v8
v2	v5	v8
x1	k31	v8
k1	k31	v8
v1	k31	v8
k2	k31	v8
v2	k31	v8
x1	k32	v8
k1	k32	v8
v1	k32	v8
k2	k32	v8
v2	k32	v8
x1	k4	v8
k1	k4	v8
v1	k4	v8
k2	k4	v8
v2	k4	v8
x1	y1	k61
k1	y1	k61
v1	y1	k61
k2	y1	k61
v2	y1	k61
x1	k5	k61
k1	k5	k61
v1	k5	k61
k2	k5	k61
v2	k5	k61
x1	v5	k61
k1	v5	k61
v1	v5	k61
k2	v5	k61
v2	v5	k61
x1	k31	k61
k1	k31	k61
v1	k31	k61
k2	k31	k61
v2	k31	k61
x1	k32	k61
k1	k32	k61
v1	k32	k61
k2	k32	k61
v2	k32	k61
x1	k4	k61
k1	k4	k61
v1	k4	k61
k2	k4	k61
v2	k4	k61
x1	y1	k62
k1	y1	k62
v1	y1	k62
k2	y1	k62
v2	y1	k62
x1	k5	k62
k1	k5	k62
v1	k5	k62
k2	k5	k62
v2	k5	k62
x1	v5	k62
k1	v5	k62
v1	v5	k62
k2	v5	k62
v2	v5	k62
x1	k31	k62
k1	k31	k62
v1	k31	k62
k2	k31	k62
v2	k31	k62
x1	k32	k62
k1	k32	k62
v1	k32	k62
k2	k32	k62
v2	k32	k62
x1	k4	k62
k1	k4	k62
v1	k4	k62
k2	k4	k62
v2	k4	k62
x1	y1	k7
k1	y1	k7
v1	y1	k7
k2	y1	k7
v2	y1	k7
x1	k5	k7
k1	k5	k7
v1	k5	k7
k2	k5	k7
v2	k5	k7
x1	v5	k7
k1	v5	k7
v1	v5	k7
k2	v5	k7
v2	v5	k7
x1	k31	k7
k1	k31	k7
v1	k31	k7
k2	k31	k7
v2	k31	k7
x1	k32	k7
k1	k32	k7
v1	k32	k7
k2	k32	k7
v2	k32	k7
x1	k4	k7
k1	k4	k7
v1	k4	k7
k2	k4	k7
v2	k4	k7
k1	y1	k111
v1	y1	k111
v2	y1	k111
k1	k31	k111
x1	k32	k111
v2	k32	k111
x1	y1	k112
k2	y1	k112
x1	k31	k112
v1	k31	k112
v1	k32	k112
k2	k32	k112
v1	k32	k12
k2	k32	k12
