# Supplementary material for: Mapping connections in signaling networks with ambiguous modularity
Source: NPJ Syst Biol Appl. 2019 May 23;5:19. doi: 10.1038/s41540-019-0096-1 (PMC6533310; doi:10.1038/s41540-019-0096-1)
Supplement: Supplementary file 4 — Sage worksheet that illustrates restoration of modular insulation condition for 2-tier inhibitory cascade (Supplemental material, section 6) [file 41540_2019_96_MOESM4_ESM.zip]

Archive with 1 entries (1 files):
- NPJSBA-00398-s04.sws
